# Supplementary material for: Spatial and ontogenetic variation in isotopic niche among recovering fish communities revealed by Bayesian modeling
Source: PLoS One. 2019 Apr 18;14(4):e0215747. doi: 10.1371/journal.pone.0215747 (PMC6472828; doi:10.1371/journal.pone.0215747)
Supplement: S1 File — (XLSX) [file pone.0215747.s005.xlsx]

## Sheet: 2013 Catch Data
Set	Species	Weight	Approximate Number	Region
8	Atlantic Cod	7.839	13	HC
8	Lumpfish	1.75	1	HC
8	Greenland Halibut	1.67	17	HC
8	American Plaice	1.55	22	HC
8	Redfish	1.35	38	HC
8	Capelin	0.236	17	HC
8	Eelpout	0.17	2	HC
8	Arctic Cod	0.08	1	HC
8	Hookear Sculpin	0.032	9	HC
8	Mailed Sculpin	0.029	2	HC
8	Northern Alligatorfish	0.027	1	HC
8	Argentine	0.024	1	HC
8	Radiated Shanny	0.023	1	HC
8	Striped Wolffish	NA	23	HC
8	Snake Blenny	0.013	1	HC
9	Atlantic Cod	10.04	11	HC
9	Redfish	9.2	84	HC
9	Greenland Halibut	3.255	25	HC
9	Thorny Skate	2.92	2	HC
9	American Plaice	1.835	15	HC
9	Atlantic Herring	0.155	1	HC
9	Northern Alligatorfish	0.072	11	HC
9	Myctophiid	0.07	3	HC
9	Mailed Sculpin	0.058	4	HC
9	Eelpout	0.035	1	HC
9	Hookear Sculpin	0.019	2	HC
9	Short Horned Sculpin	0.003	1	HC
9	Striped Wolffish	NA	5	HC
10	Redfish	38.55	103	HC
10	Atlantic Cod	11.5	13	HC
10	Greenland Halibut	4.92	36	HC
10	Eelpout	0.32	4	HC
10	American Plaice	0.269	4	HC
10	Grenadier	0.236	4	HC
10	Myctophiid	0.181	10	HC
10	Barracudina	0.033	1	HC
10	Northern Alligatorfish	0.014	1	HC
11	Redfish	7.4	117	HC
11	Atlantic Cod	3.12	13	HC
11	Greenland Halibut	2.57	23	HC
11	American Plaice	1.34	13	HC
11	Threebeard Rockling	0.071	1	HC
11	Mailed Sculpin	0.032	2	HC
11	Wolf Eel	0.016	1	HC
11	Argentine	0.015	1	HC
11	Hookear Sculpin	0.015	2	HC
11	Northern Alligatorfish	0.01	3	HC
11	Grenadier	0.009	1	HC
11	Wolffish	NA	10	HC
12	Redfish	96.137	738	NDC
12	Atlantic Cod	31.75	36	NDC
12	Greenland Halibut	20.05	50	NDC
12	Eelpout	3.95	32	NDC
12	American Plaice	0.98	7	NDC
12	Thorny Skate	0.5	1	NDC
12	Threebeard Rockling	0.26	2	NDC
12	Witch Flounder	0.24	1	NDC
12	White Hake	0.111	1	NDC
12	Myctophiid	0.1	8	NDC
12	Barracudina	0.06	2	NDC
12	Mailed Sculpin	0.047	2	NDC
12	Hookear Sculpin	0.011	3	NDC
12	Northern Alligatorfish	0.008	1	NDC
13	Redfish	8.96	116	NDC
13	Atlantic Cod	3.37	16	NDC
13	American Plaice	0.84	6	NDC
13	Greenland Halibut	2.47	6	NDC
13	Thorny Skate	0.6	2	NDC
13	Grenadier	0.533	6	NDC
13	Red Hake	0.328	1	NDC
13	Myctophiid	0.203	6	NDC
13	Barracudina	0.054	3	NDC
13	Eelpout	0.015	3	NDC
13	Northern Alligatorfish	0.006	1	NDC
14	Atlantic Cod	211.34	192	NDC
14	Redfish	6.31	71	NDC
14	Greenland Halibut	2.05	9	NDC
14	American Plaice	1.6	4	NDC
14	Myctophiid	0.485	20	NDC
14	Ocean Pout	0.193	9	NDC
14	Barracudina	0.19	7	NDC
14	Capelin	0.022	1	NDC
14	Snake Blenny	0.006	1	NDC
14	Grenadier	0.003	2	NDC
15	Atlantic Cod	8.79	25	NDC
15	Redfish	8.18	90	NDC
15	Greenland Halibut	5.17	10	NDC
15	American Plaice	1.69	7	NDC
15	Thorny Skate	1.32	2	NDC
15	Barracudina	0.79	5	NDC
15	Myctophiid	0.49	25	NDC
15	Eelpout	0.25	18	NDC
15	Mailed Sculpin	0.06	6	NDC
15	Hookear Sculpin	0.05	7	NDC
15	Threebeard Rockling	0.022	1	NDC
15	Snake Blenny	0.011	1	NDC
15	Red Hake	0.008	1	NDC
15	Northern Alligatorfish	0.004	1	NDC
15	Northern Wolffish	NA	16	NDC
16	Redfish	10.92	64	BC
16	Atlantic Cod	6.09	5	BC
16	Greenland Halibut	1.409	4	BC
16	Myctophiid (Notoscopelus)	0.617	27	BC
16	Thorny Skate	0.512	1	BC
16	Roughhead Grenadier	0.508	4	BC
16	Barracudina	0.24	12	BC
16	Myctophiid (Benthosema)	0.005	3	BC
16	Hookear Sculpin	0.003	1	BC
17	Redfish	2.65	12	BC
17	Greenland Halibut	2.53	1	BC
17	Atlantic Cod	1.98	7	BC
17	Thorny Skate	1.89	3	BC
17	Barracudina	0.29	13	BC
17	Witch Flounder	0.208	1	BC
17	Threebeard Rockling	0.14	1	BC
17	Myctophiid	0.127	7	BC
17	Moustache Sculpin	0.065	2	BC
17	Eelpout	0.061	3	BC
17	Longfin Hake	0.009	1	BC
17	Striped Wolffish	NA	2	BC
18	Atlantic Halibut	36.75	1	BC
18	Atlantic Cod	28.823	45	BC
18	Redfish	8.76	113	BC
18	Greenland Halibut	3.46	9	BC
18	American Plaice	1.84	11	BC
18	Thorny Skate	1.44	4	BC
18	Moustache Sculpin	0.63	5	BC
18	White Hake	0.247	2	BC
18	Witch Flounder	0.2	3	BC
18	Capelin	0.198	9	BC
18	Threebeard Rockling	0.077	1	BC
18	Eelpout	0.07	2	BC
18	Loosejaw	0.068	1	BC
18	Myctophiid	0.052	7	BC
18	Longfin Hake	0.049	5	BC
18	Hookear Sculpin	0.037	5	BC
18	Myctophiid 2	0.018	3	BC
18	Myctophiid (Myctophum)	0.011	1	BC
18	Barracudina	0.01	4	BC
18	Northern Alligatorfish	0.003	1	BC
18	Striped Wolffish	NA	5	BC
19	Atlantic Cod	50.55	56	BC
19	Redfish	18.82	83	BC
19	Thorny Skate	8.057	12	BC
19	American Plaice	7.3	42	BC
19	Greenland Halibut	6.7	9	BC
19	Myctophiid	0.448	5	BC
19	White Hake	0.43	4	BC
19	Atlantic Herring	0.381	1	BC
19	Eelpout	0.194	5	BC
19	Smooth Skate	0.151	12	BC
19	Threebeard Rockling	0.113	1	BC
19	Barricudina	0.077	4	BC
19	Moustache Sculpin	0.129	1	BC
19	Myctophiid (small)	0.06	21	BC
19	Capelin	0.042	2	BC
19	Hookear Sculpin	0.035	4	BC
19	Longfin Hake	0.029	3	BC
19	Snake Blenny	0.003	1	BC
19	Striped Wolffish	NA	3	BC
20	Atlantic Cod	787.87	335	BC
20	Thorny Skate	6.18	7	BC
20	Redfish	5.83	49	BC
20	American Plaice	2.95	27	BC
20	Greenland Halibut	2.13	8	BC
20	Witch Flounder	0.5	1	BC
20	White Hake	0.25	3	BC
20	Myctophiid	0.146	9	BC
20	Barracudina	0.116	4	BC
20	Capelin	0.071	5	BC
20	Eelpout	0.065	2	BC
20	Moustache Sculpin	0.055	5	BC
20	Viperfish	0.043	1	BC
20	Hookear Sculpin	0.03	5	BC
20	Longfin Hake	0.013	2	BC
20	Northern Alligatorfish	0.009	2	BC
21	Atlantic Cod	232.56	150	BC
21	Redfish	32.36	123	BC
21	American Plaice	8.64	58	BC
21	Thorny Skate	6.78	20	BC
21	Greenland Halibut	6.38	14	BC
21	Eelpout	2.66	29	BC
21	Witch Flounder	1	2	BC
21	White Hake	0.86	8	BC
21	Longfin Hake	0.55	58	BC
21	Sawtooth	0.29	2	BC
21	Capelin	0.27	2	BC
21	Barracudina	0.16	6	BC
21	Myctophiid	0.14	9	BC
21	Threebeard Rockling	0.12	1	BC
21	Moustache Sculpin	0.041	4	BC
21	Hookear Sculpin	0.016	2	BC
21	Grenadier	0.008	1	BC
21	Spotted Wolffish	NA	1	BC
21	Striped Wolffish	NA	2	BC
22	Atlantic Cod	92.5	44	BC
22	Redfish	17.82	146	BC
22	Greenland Halibut	3.4	4	BC
22	Thorny Skate	1.68	4	BC
22	American Plaice	1.68	12	BC
22	Thorny Skate	1.67	4	BC
22	Eelpout	1.07	13	BC
22	White Hake	0.41	2	BC
22	Longfin Hake	0.22	20	BC
22	Atlantic Herring	0.17	1	BC
22	Capelin	0.026	1	BC
22	Hookear Sculpin	0.005	1	BC
22	Northern Alligatorfish	0.003	1	BC
23	Atlantic Cod	0.74	36	BC
23	American Plaice	2.54	18	BC
23	Redfish	1.89	25	BC
23	Thorny Skate	0.37	3	BC
23	Myctophiid	0.309	26	BC
23	Witch Flounder	0.19	1	BC
23	White Hake	0.17	1	BC
23	Smooth Skate	0.1	1	BC
23	Greenland Halibut	0.085	2	BC
23	Capelin	0.057	3	BC
23	Moustache Sculpin	0.038	4	BC
23	Longfin Hake	0.028	3	BC
23	Hookear Sculpin	0.018	3	BC
23	Eelpout	0.004	1	BC
23	Striped Wolffish	NA	1	BC
24	Atlantic Cod	1212.54	312	BC
24	Thorny Skate	6.09	4	BC
24	Greenland Halibut	3.72	10	BC
24	American Plaice	1.86	18	BC
24	Redfish	1.58	42	BC
24	Myctophiid	0.181	14	BC
24	White Hake	0.14	1	BC
24	Capelin	0.08	4	BC
24	Barracudina	0.032	1	BC
24	Moustache Sculpin	0.031	4	BC
24	Hookear Sculpin	0.02	3	BC
24	Onostomatid	0.014	1	BC
24	Longfin Hake	0.008	1	BC
24	Threebeard Rockling	0.005	1	BC
25	Atlantic Cod	5.309	12	BC
25	American Plaice	5.22	34	BC
25	Greenland Halibut	5.17	12	BC
25	Thorny Skate	3.71	3	BC
25	Redfish	2.5	21	BC
25	Atlantic Herring	0.82	4	BC
25	Eelpout	0.57	3	BC
25	Capelin	0.26	10	BC
25	Thorny Skate	0.056	1	BC
25	Moustache Sculpin	0.027	2	BC
25	Hookear Sculpin	0.009	2	BC
25	Myctophiid	0.007	1	BC
26	Redfish	752.2	1661	BC
26	American Plaice	10.4	69	BC
26	Greenland Halibut	14.56	21	BC
26	Atlantic Cod	7.54	12	BC
26	Thorny Skate	5.19	17	BC
26	Witch Flounder	1.27	4	BC
26	Myctophiid	0.009	1	BC
26	Anglerfish	0.034	1	BC
26	Atlantic Herring	0.36	2	BC
26	Capelin	0.153	10	BC
26	Eelpout	0.127	2	BC
26	Moustache Sculpin	0.042	5	BC
26	Hookear Sculpin	0.028	3	BC
26	White Hake	0.12	1	BC
27	Greenland Halibut	18.473	33	BC
27	American Plaice	15.547	82	BC
27	Redfish	11.92	31	BC
27	Atlantic Cod	8.02	16	BC
27	Thorny Skate	3.59	1	BC
27	Atlantic Herring	1.71	8	BC
27	Eelpout	0.186	3	BC
27	Capelin	0.116	9	BC
27	White Hake	0.095	1	BC
27	Threebeard Rockling	0.034	1	BC
27	Daubed Shanny	0.023	1	BC
27	Moustache Sculpin	0.022	2	BC
27	Longfin Hake	NA	1	BC
27	Spotted Wolffish	NA	1	BC
27	Striped Wolffish	NA	1	BC
28	Redfish	86.6	108	BC
28	American Plaice	NA	1	BC
29	Atlantic Cod	30.95	34	BC
29	Redfish	9.62	51	BC
29	American Plaice	1.82	12	BC
29	Greenland Halibut	0.94	3	BC
29	Atlantic Herring	0.154	1	BC
29	Capelin	0.129	6	BC
29	White Hake	0.108	4	BC
29	Myctophiid	0.098	4	BC
29	Moustache Sculpin	0.048	4	BC
29	Longfin Hake	0.022	2	BC
29	Hookear Sculpin	0.019	1	BC
29	Eelpout	0.005	1	BC
30	Atlantic Cod	1257.66	674	BC
30	Thorny Skate	10.803	12	BC
30	Redfish	10.439	54	BC
30	American Plaice	3.28	11	BC
30	Greenland Halibut	1.749	5	BC
30	Grenadier	1.22	1	BC
30	Eelpout	0.428	2	BC
30	White Hake	0.239	2	BC
30	Threebeard Rockling	0.221	1	BC
30	Capelin	0.186	11	BC
30	Hookear Sculpin	0.068	5	BC
30	Myctophiid	0.027	1	BC
30	Mailed Sculpin	0.027	2	BC
30	Barracudina	0.023	1	BC
30	Northern Alligatorfish	0.002	1	BC
30	Northern Wolffish	NA	1	BC
30	Striped Wolffish	NA	1	BC
31	Atlantic Cod	1051.6	347	BC
31	Redfish	8.98	33	BC
31	Thorny Skate	2.59	2	BC
31	Greenland Halibut	0.286	2	BC
31	American Plaice	0.142	1	BC
31	Capelin	0.07	3	BC
31	Myctophiid	0.042	1	BC
31	Daubed Shanny	0.023	1	BC
31	Barracudina	0.021	1	BC
32	Atlantic Cod	79.67	54	BC
32	Redfish	2.122	17	BC
32	Myctophiid	0.145	8	BC
32	Capelin	0.111	6	BC
32	Barracudina	0.066	3	BC
32	Moustache Sculpin	0.008	1	BC
33	Atlantic Cod	298.73	139	BC
33	Redfish	1.473	17	BC
33	Greenland Halibut	1.16	3	BC
33	American Plaice	0.919	4	BC
33	Myctophiid	0.127	5	BC
33	Capelin	0.126	6	BC
33	Hookear Sculpin	0.033	2	BC
33	Barracudina	0.031	2	BC
33	Threebeard Rockling	0.029	1	BC
33	Stickleback	0.006	1	BC
34	Atlantic Cod	175.45	164	BC
34	Greenland Halibut	70	181	BC
34	American Plaice	8.9	73	BC
34	Redfish	1.81	9	BC
34	Eelpout	0.749	19	BC
34	Atlantic Herring	0.556	4	BC
34	Capelin	0.456	16	BC
34	Witch Flounder	0.25	2	BC
34	Threebeard Rockling	0.12	1	BC
34	Barracudina	0.056	1	BC
34	Atlantic Poacher	0.033	2	BC
34	Myctophiid	0.03	1	BC
34	Snake Blenny	0.022	1	BC
34	Moustache Sculpin	0.022	2	BC
35	Atlantic Cod	46.41	42	BC
35	Greenland Halibut	15.8	27	BC
35	American Plaice	9.6	53	BC
35	Thorny Skate	1.8	1	BC
35	Capelin	0.124	1	BC
35	Witch Flounder	0.071	2	BC
35	Barracudina	0.028	1	BC
35	Moustache Sculpin	0.019	1	BC
36	Atlantic Cod	225.67	142	BC
36	Greenland Halibut	61.9	84	BC
36	American Plaice	11.86	99	BC
36	Redfish	2.72	24	BC
36	Eelpout	1.99	23	BC
36	Witch Flounder	1.21	5	BC
36	Thorny Skate	0.66	2	BC
36	Capelin	0.295	14	BC
36	Barracudina	0.141	7	BC
36	White Hake	0.079	1	BC
36	Threebeard Rockling	0.057	1	BC
36	Moustache Sculpin	0.033	4	BC
36	Myctophiid	0.012	1	BC
36	Striped Wolffish	NA	3	BC
37	Atlantic Cod	54.95	66	BC
37	Greenland Halibut	35.5	53	BC
37	American Plaice	17.05	113	BC
37	Eelpout	7.048	24	BC
37	Redfish	5.96	72	BC
37	Thorny Skate	3.582	2	BC
37	Witch Flounder	0.484	7	BC
37	Atlantic Herring	0.323	2	BC
37	Four-beard Rockling	0.259	2	BC
37	White Hake	0.181	1	BC
37	Capelin	0.076	7	BC
37	Mailed Sculpin	0.05	5	BC
37	Snake Blenny	0.017	1	BC
37	Hookear Sculpin	0.012	1	BC
37	Longfin Hake	0.009	1	BC

## Sheet: 2013 Set Details
Region	Set	Lat	Lon	Duration
HC	8	53.6628	52.8505	16
HC	9	52.936	52.1113	15
HC	10	52.8197	51.8208	7
HC	11	52.668	51.9615	15
NDC	12	51.8375	51.4347	16
NDC	13	50.8347	50.8122	16
NDC	14	50.8323	50.9528	18
NDC	15	50.5017	50.8662	16
BC	16	50.1487	50.5972	6
BC	17	50.1662	50.715	16
BC	18	49.8378	50.7278	16
BC	19	49.8352	50.0937	16
BC	20	49.729	50.954	16
BC	21	49.501	51.2587	24
BC	22	49.5013	51.234	7
BC	23	49.7333	51.0097	7
BC	24	49.731	50.988	10
BC	25	49.3457	50.8023	6
BC	26	49.3467	50.85	7
BC	27	49.178	50.892	7
BC	29	49.8985	51.2135	5
BC	30	49.997	51.2132	17
BC	31	49.9822	51.215	21
BC	32	49.9743	51.178	5
BC	33	49.9612	51.17	4
BC	34	49.0098	51.7275	6
BC	35	48.9945	51.2783	14
BC	36	49.1308	51.2057	5
BC	37	49.1165	51.1348	16

## Sheet: 2015 Set Details
Region	Set	Lat	Lon	Duration
BC	1	50.4162	-51.5253	00:05:00
BC	2	50.251	-51.7555	00:19:00
BC	3	50.2514	-51.6745	00:17:00
BC	4	50.0028	-50.6945	00:07:00
BC	5	50.1667	-50.7578	00:09:00
BC	6	50.1744	-50.596	00:08:00
BC	7	50.1641	-50.5607	00:06:00
BC	8	49.8295	-50.9402	00:16:00
BC	9	49.7476	-50.8385	00:16:00
BC	10	49.498	-51.6324	00:07:00
BC	11	49.4151	-51.6172	00:10:00
BC	13	49.3319	-51.4434	00:06:00
BC	14	49.3318	-51.4142	00:06:00
BC	15	49.1659	-51.2038	00:05:00
BC	17	49.1656	-50.3181	00:18:00
BC	18	49.0267	-51.1817	00:11:00
BC	19	48.8381	-51.2307	00:29:00
BC	20	48.8337	-51.0637	00:05:00
NDC	24	51.3322	-50.9709	00:16:00
NDC	25	51.3322	-50.9709	00:16:00
NDC	26	51.333	-51.8923	00:14:00
NDC	27	51.333	-51.8923	00:05:00
HC	28	52.4995	-51.7951	00:06:00
HC	29	52.5018	-52.307	00:05:00
HC	30	52.5946	-53.6325	00:06:00
HC	31	52.7462	-53.6765	00:06:00
HC	32	52.6707	-53.4167	00:06:00
HC	33	53.8574	-52.9463	00:06:00
HC	34	53.5996	-53.2905	00:06:00
HC	35	53.2386	-53.6778	00:05:00
HC	36	53.1659	-53.7537	00:08:00
HC	37	53.1649	-52.3158	00:01:00
HC	38	53.1682	-52.2936	00:01:00
HC	39	53.1659	-52.1294	00:01:00
HC	40	52.9994	-52.3935	00:05:00
HC	41	53.0823	-52.3	00:06:00
HC	42	53.0783	-52.2783	00:11:00
HC	43	53.0833	-52.295	00:05:00
HC	44	52.9128	-53.1936	00:02:00
NDC	46	51.3333	-51.7928	00:15:00
NDC	48	51.4733	-51.3812	01:00:00
NDC	49	51.3455	-51.7115	00:30:00
NDC	50	51.3493	-51.6479	00:15:00
NDC	51	51.3442	-51.6598	00:40:00
NDC	52	51.3843	-51.5	00:34:00
NDC	53	51.519	-51.2238	00:40:00
NDC	54	51.4673	-51.3552	00:30:00
NDC	57	51.4783	-51.3417	01:00:00
NDC	58	51.4329	-51.4162	01:30:00

## Sheet: 2015 Stomach Diversity Data
Species	Region	Simpson Index	Richness
Plaice	BC	1	1
Plaice	BC	1	1
Plaice	BC	1	1
Plaice	BC	1	1
Plaice	BC	2	2
Plaice	BC	1	1
Plaice	BC	1	1
Plaice	BC	1	1
Plaice	BC	1	1
Plaice	BC	1	1
Plaice	BC	1	1
Plaice	BC	1	1
Plaice	HC	1	1
Plaice	HC	1	1
Plaice	HC	1	1
Plaice	HC	1	1
Plaice	HC	1	1
Plaice	HC	2	2
Plaice	HC	1	1
Plaice	HC	1	1
Plaice	HC	1	1
Plaice	HC	1	1
Plaice	HC	1	1
Plaice	HC	1	1
Plaice	HC	1	1
Plaice	HC	2.27273	3
Plaice	HC	1	1
Plaice	HC	1	1
Plaice	HC	1	1
Plaice	HC	1	1
Plaice	HC	2.66667	3
Plaice	HC	1	1
Plaice	HC	1	1
Plaice	HC	1	1
Plaice	HC	1	1
Plaice	HC	1	1
Plaice	HC	1	1
Plaice	NDC	1.6	2
Plaice	NDC	1	1
Plaice	BC	3	3
Plaice	BC	1	1
Capelin	BC	2	2
Capelin	BC	1.01684	3
Capelin	BC	1.01005	2
Capelin	BC	1.68966	2
Capelin	BC	1	1
Capelin	BC	1.42639	2
Capelin	BC	1	1
Capelin	BC	1.8	2
Capelin	NDC	1	1
Capelin	HC	1	1
Capelin	HC	1	1
Capelin	HC	2	2
Capelin	HC	1.8	2
Capelin	HC	1.40997	3
Capelin	HC	1.09314	3
Capelin	NDC	1	1
Capelin	NDC	2.30054	3
Capelin	NDC	1	1
Capelin	NDC	1.6	2
Capelin	NDC	2.28302	3
Capelin	NDC	1.61197	2
Capelin	NDC	1	1
Capelin	NDC	1	1
Capelin	NDC	1.32545	2
Capelin	NDC	1	1
Capelin	NDC	1.09831	3
Capelin	NDC	1	1
Capelin	NDC	2	2
Capelin	NDC	1.8	2
Capelin	NDC	1.14113	2
Capelin	NDC	1.85185	3
Capelin	NDC	1.04685	2
Capelin	NDC	1	1
Capelin	NDC	1	1
Capelin	NDC	1	1
Capelin	NDC	1.936	2
Capelin	NDC	1.15254	3
Capelin	NDC	1.15294	2
Capelin	NDC	1.22857	3
Capelin	NDC	1.53635	3
Capelin	NDC	1	1
Capelin	NDC	1.03072	3
Capelin	NDC	1	1
Capelin	NDC	1	1
Capelin	NDC	1.24615	2
Capelin	NDC	1	1
Capelin	NDC	1.66146	3
Capelin	BC	1	1
Capelin	BC	1	1
Capelin	BC	2.13333	3
Capelin	BC	1	1
Capelin	BC	1	1
Lanternfish	BC	1.11229	3
Lanternfish	BC	1.82593	3
Lanternfish	BC	1.8	2
Lanternfish	BC	1.8	2
Lanternfish	BC	1.09282	2
Lanternfish	BC	1.14213	2
Lanternfish	BC	2.57143	3
Lanternfish	BC	1.65753	2
Lanternfish	BC	1	1
Lanternfish	BC	2.66667	3
Lanternfish	BC	1.62817	3
Lanternfish	BC	1.47059	2
Lanternfish	HC	1.8	2
Lanternfish	HC	2	2
Lanternfish	HC	1.47492	3
Lanternfish	HC	1.25581	3
Lanternfish	HC	1	1
Lanternfish	HC	1.47126	2
Lanternfish	HC	1.32432	2
Lanternfish	HC	1	1
Lanternfish	HC	1.68966	2
Lanternfish	HC	1.6	2
Lanternfish	HC	1.83224	4
Lanternfish	HC	1	1
Lanternfish	HC	1	1
Lanternfish	HC	1.38462	2
Lanternfish	HC	2.37255	3
Lanternfish	HC	1.6	2
Lanternfish	HC	1.03772	2
Lanternfish	HC	1	1
Lanternfish	HC	1.52068	4
Lanternfish	HC	1	1
Lanternfish	HC	1.20822	2
Lanternfish	HC	1.8	2
Lanternfish	HC	1.98361	2
Lanternfish	HC	1.40488	2
Lanternfish	HC	2.13333	3
Lanternfish	HC	2	2
Lanternfish	HC	1.24615	2
Lanternfish	HC	1.6	2
Lanternfish	HC	1.92308	2
Lanternfish	HC	1.4087	3
Lanternfish	NDC	1	1
Lanternfish	NDC	1	1
Lanternfish	NDC	1.76567	3
Lanternfish	NDC	1.3224	3
Lanternfish	NDC	1	1
Lanternfish	NDC	1	1
Lanternfish	NDC	1	1
Redfish	BC	1	1
Redfish	BC	1	1
Redfish	BC	1	1
Redfish	BC	1	1
Redfish	BC	1	1
Redfish	BC	1	1
Redfish	BC	1	1
Redfish	HC	1	1
Redfish	HC	1	1
Redfish	HC	1	1
Redfish	HC	1.96	2
Redfish	HC	1	1
Redfish	HC	2.66667	3
Redfish	HC	1	1
Redfish	HC	1	1
Redfish	HC	2	2
Redfish	HC	2	2
Redfish	HC	1	1
Redfish	HC	1	1
Redfish	HC	1	1
Redfish	NDC	1	1
Redfish	NDC	1	1
Redfish	NDC	1	1
Redfish	NDC	1	1
Redfish	NDC	1	1
Redfish	NDC	1	1
Redfish	NDC	1	1
Redfish	NDC	1	1
Redfish	NDC	1	1
Redfish	NDC	1	1
Redfish	NDC	1	1
Redfish	NDC	1	1
Redfish	NDC	1	1
Redfish	NDC	1	1
Redfish	HC	1	1
Redfish	HC	1	1
Redfish	HC	1	1
Turbot	BC	2	2
Turbot	BC	1	1
Turbot	BC	1.6	2
Turbot	BC	1	1
Turbot	HC	1	1
Turbot	HC	1	1
Turbot	HC	1	1
Turbot	HC	1	1
Turbot	HC	1	1
Turbot	HC	1	1
Turbot	HC	1	1
Turbot	HC	1	1
Turbot	HC	1	1
Turbot	HC	1	1
Turbot	HC	1	1
Turbot	HC	1	1
Turbot	HC	1	1
Turbot	NDC	1	1
Turbot	NDC	1	1
Turbot	NDC	1	1
Turbot	NDC	1	1
Turbot	NDC	1	1
Turbot	NDC	1	1
Turbot	NDC	1	1
Turbot	NDC	1	1
Turbot	NDC	1	1
Turbot	NDC	1	1
Turbot	NDC	1	1
Turbot	BC	2	2
Turbot	HC	1	1
Turbot	HC	1	1
Turbot	HC	1	1
Turbot	HC	1	1
Turbot	HC	1	1
Turbot	BC	2	2
Turbot	BC	1	1
Turbot	HC	1	1
Turbot	BC	1	1
Turbot	BC	1	1
Turbot	BC	1	1
Turbot	BC	1	1
Turbot	BC	1	1
Turbot	BC	1.8	2
Turbot	BC	1	1
Turbot	BC	1	1
Turbot	NDC	1	1
Turbot	NDC	1	1
Turbot	NDC	1	1
Turbot	NDC	1	1
Thorny Skate	BC	3.18868	5
Thorny Skate	BC	1.6	2
Thorny Skate	BC	2.46154	3
Thorny Skate	BC	1.8	5
Thorny Skate	BC	3.2	4
Thorny Skate	BC	1.8	2
Thorny Skate	BC	1.94595	3
Thorny Skate	BC	1	1
Thorny Skate	BC	1.8	2
Thorny Skate	BC	1	1
Thorny Skate	BC	5.26087	6
Thorny Skate	BC	1.6	2
Thorny Skate	BC	2.27273	3
Thorny Skate	BC	1	1
Thorny Skate	BC	1.8	2
Thorny Skate	BC	3.31373	5
Thorny Skate	BC	3.57143	4
Thorny Skate	BC	2	2
Thorny Skate	BC	2	2
Thorny Skate	BC	2	2
Thorny Skate	BC	2	2
Thorny Skate	HC	1.8	2
Thorny Skate	HC	1	1
Thorny Skate	HC	1.73913	5
Thorny Skate	HC	2	2
Thorny Skate	HC	2	2
Thorny Skate	HC	3.4806	4
Thorny Skate	HC	2	2
Thorny Skate	HC	2.57143	3
Thorny Skate	HC	1.32432	2
Thorny Skate	HC	1	1
Thorny Skate	HC	3	3
Thorny Skate	BC	1	1
Thorny Skate	BC	1.38462	2
Thorny Skate	BC	1.12646	3
Thorny Skate	BC	1	1
Thorny Skate	BC	1.64205	5
Thorny Skate	BC	4	4
Thorny Skate	BC	1	2
Thorny Skate	BC	1	2
Thorny Skate	HC	1	2
Cod	BC	1	1
Cod	BC	1	1
Cod	BC	1	1
Cod	BC	1	1
Cod	BC	4.48148	5
Cod	BC	2	2
Cod	BC	2.66667	3
Cod	BC	1	1
Cod	BC	3.57143	4
Cod	BC	2.66667	3
Cod	BC	1	1
Cod	BC	2	2
Cod	BC	1.8	2
Cod	BC	1.38462	2
Cod	BC	1	1
Cod	BC	2	2
Cod	HC	1	1
Cod	HC	1	1
Cod	HC	1	1
Cod	HC	1	1
Cod	HC	2	2
Cod	HC	1	1
Cod	HC	1	1
Cod	HC	1	1
Cod	NDC	1	1
Cod	NDC	1	1
Cod	NDC	1	1
Cod	NDC	1.66535	2
Cod	NDC	1.8	2
Cod	NDC	1	1
Cod	NDC	1	1
Cod	NDC	1	1
Cod	NDC	1.18033	2
Cod	NDC	2	2
Cod	NDC	1.8	2
Cod	NDC	1	1
Cod	NDC	2.94118	3
Cod	NDC	1	1
Cod	NDC	1	1

## Sheet: Overlap Data
BC	Overlap	Cod	Red	Thorn	Green	Lant	Capelin
	AP	0	0	5.68967	0	0.297577	3.6376
	Cod		0	0	0	0	0
	Red			3.47998	0	1.55766	0
	Thorn				0	2.20537	0
	Green					0	0
	Lant						0
						0.803232
NDC	Overlap	Cod	Red	Thorn	Green	Lant	Capelin
	AP	0	0	0	0	4.8169	0.550646
	Cod		0	0	0	0	0
	Cap			20.5353	0	4.7252	0
	Red				0	0.273009	0
	Green					0	0
	Lant						0
						1.47148
HC	Overlap	Cod	Red	Thorn	Green	Lant	Capelin
	Cod	0.146617	0	0	0	0.393516	0
	Cap		0	0	0	0	0
	Red			12.9198	0	12.6515	0
	Thorny				5.64438	44.5048	0
	Green					8.03602	0
	Lant						0
BC			Small Cod	Medium Cod	Large Cod	Small Redfish	Medium Redfish	Large Redfish	Small Skate	Medium Skate	Large Skate	Small Turbot	Medium Turbot	Large Turbot	Small Lanternfish	Medium Lanternfish	Large Lanternfish	Medium Capelin	Large Capelin
	Small American Plaice		0	0	0	0	0	0	0	0	0	0	0	0.53739	0	0	5.93258	0	10.5936
	Medium American Plaice		0	0	0	0	0	18.6991	1.5506	0	0	0	0	9.52927	0	0	12.2752	0	0
	Large American Plaice		0	0	0	0	0	5.36156	10.0178	0	19.4501	5.12778	2.25975	10.5725	7.77746	0	7.24716	0	0
	Small Cod					0	0	0	0	0	0	0	0	0	0	0	0	0	0
	Medium Cod					0	0	0	0	0	0	0	0	0	0	0	0	0	0
	Large Cod					0	0	0	0	0	0	0	0	0	0	0	0	0	0
	Small Redfish								0	0	0	0	0	0	0.613744	12.1889	0	0	0
	Medium Redfish								0	0	0	0	0	0	0	0	0	0	0
	Large Redfish								0	46.2678	0	0	0	0	0	0	0	0	0
	Small Skate											0	0	5.38678	1.66821	0	13.1617	0	0
	Medium Skate											0	0	13.4202	13.4262	0.104207	15.5591	0	0
	Large Skate											0	0	0	0	0	0	0	0
	Small Turbot														6.34554	0.713775	0	0	0
	Medium Turbot														0	0	0	0	0
	Large Turbot														3.23718	0.32187	0	0	0
	Small Lanternfish																	0	0
	Medium Lanternfish																	0	0
	Large Lanternfish																	0	0
		Small Cod	Medium Cod	Large Cod	Medium Capelin	Large Capelin	Small Redfish	Medium Redfish	Large Redfish	Small Turbot	Medium Turbot	Small Lanternfish	Medium Lanternfish	Skate
NDC	Small American Plaice	0	7.01063	0	0	0	0	21.6931	0	0	0	0	0	0
	Medium American Plaice	0	0	21.4179	0	0	0	0	0	0	0	0	0	0
	Large American Plaice	0	0	0	9.89843	0	0	0	17.1195	0	0	0	0	8.3911
	Small Cod				0	2.0128	0	0	0	0	0	0	0	0
	Medium Cod				0	0	0	0	0	2.98785	0	0	0	0
	Large Cod				0	0	0	0	0	0	6.87116	0	0	0
	Medium Capelin						1.54809	0	6.44253	0	0	0	42.7756	8.02204
	Large Capelin						15.4081	0	0	9.6778	0	6.35345	3.50059	0
	Small Redfish									0	0	0	6.05839	0
	Medium Redfish									0	0	0	0	0
	Large Redfish									0	0	0	0	5.12261
	Small Turbot											0	0	0
	Medium Turbot											0	0	0
	Small Lanternfish													0
	Medium Lanternfish													0.367565
HC		Small American Plaice	Medium American Plaice	Large American Plaice	Small Cod	Medium Cod	Large Cod	Medium Capelin	Large Capelin	Small Redfish	Medium Redfish	Large Redfish	Small Skate	Medium Skate	Small Turbot	Medium Turbot	Large Turbot	Small Lanternfish	Medium Lanternfish	Large Lanternfish
	Small American Plaice				0	0	0	18.801	0	0	0	0	0	0	1.12837	2.12073	0	0	0	0
	Medium American Plaice				0	0	0	0	14.8759	0	0	0	0	0	0	0	0	0	0	0
	Large American Plaice				0	0	0	0	0	1.00991	0	0	0	0	0	0	0	2.26825	0	1.31661
	Small Cod							0	0	0	0	24.2676	0	1.74625	2.61939	0	7.53805	0	0	0
	Medium Cod							4.92741	0	0	0	34.3482	0	0.363666	20.5921	0	2.11005	0.646706	0	0
	Large Cod							0	0	0	0	23.7329	0	0	20.788	0	5.19387	0	0	0
	Medium Capelin									0	0	0	0	0	5.84961	10.0523	0	0	0	0
	Large Capelin									0	0	0	0	0	0	1.10613	0	0	0	0
	Small Redfish												0	0	0	0	3.75401	29.3293	0	16.6003
	Medium Redfish												0	0	0	0	12.5997	0.185533	0	0
	Large Redfish												0	4.93267	9.02981	0	6.44899	4.86158	0	0.798121
	Small Skate														4.62488	0	0	0	17.7105	0
	Medium Skate														0	0	0	0.125109	0	0
	Small Turbot																	0	0	0
	Medium Turbot																	0	0	0
	Large Turbot																	0	0	0

## Sheet: Ellipse Centroids
Size Pooled		BC		NDC		HC
	Species	Carbon	Nitrogen	Carbon	Nitrogen	Carbon	Nitrogen
	Community	-19.9442	12.7787	-19.9017	12.8439	-19.881	12.7963
	Plaice	-19.5005	12.8424	-19.2676	13.0791	-19.4505	13.3919
	Cod	-19.44	15.1429	-19.6225	14.73	-19.34	14.5814
	Red	-20.4333	11.8889	-20.1843	12.3595	-20.2795	12.2995
	thorny	-18.6695	13.4809	-18.5967	14.0067	-18.7278	13.3767
	Greenland	-20.5214	12.5319	-21.1206	12.0356	-20.4309	12.3152
	Lantern	-19.9263	11.8641	-19.6011	11.8178	-20.1494	11.862
	Capelin	-21.1187	11.6998	-20.9189	11.8789	-20.7888	11.7475
Size Separated			BC		NDC		HC
	Species	Size	Carbon	Nitrogen	Carbon	Nitrogen	Carbon	Nitrogen
	Plaice	S	-19.6271	12.4	-19.376	12.456	-19.5229	12.8114
	Plaice	M	-19.8643	13.2986	-19.3883	13.2392	-19.3678	13.7133
	Plaice	L	-19.01	12.8286	-18.77	13.3775	-19.498	13.626
	Cod	S	-20.0057	14.64	-20.0943	14.1414	-19.9043	13.9171
	Cod	M	-19.3171	15.23	-19.5671	14.7871	-19.2043	14.7429
	Cod	L	-18.9971	15.5586	-19.1367	15.35	-18.9114	15.0843
	Redfish	S	-20.8143	11.39	-20.8571	11.5829	-20.8057	11.7714
	Redfish	M	-20.3243	11.9686	-20.1886	12.2443	-20.1571	12.3729
	Redfish	L	-19.9575	12.6225	-19.5071	13.2514	-19.8757	12.7543
	Thorny Skate	S	-18.3929	13.1129	-18.3929	13.1129	-18.5117	13.6533
	Thorny Skate	M	-18.7036	13.6664	-18.5967	14.0067	-18.8358	13.2383
	Thorny Skate	L	-19.19	13.66
	Greenland Halibut	S	-21.516	11.932	-21.605	11.575	-21.0625	11.87
	Greenland Halibut	M	-20.3211	12.5711	-20.7171	12.45	-20.285	12.6067
	Greenland Halibut	L	-20.0639	12.91
	Lanternfish	S	-19.9696	11.8136	-19.4167	11.57	-20.2527	11.5169
	Lanternfish	M	-20.0918	11.7424	-19.59	11.85	-20.2773	11.6847
	Lanternfish	L	-19.7174	12.0363	-19.7174	12.0363	-19.9759	12.2539
	Capelin	S	-21.5531	11.8034
	Capelin	M	-21.0262	11.5859	-20.872	11.772	-20.8567	11.5933
	Capelin	L	-20.7767	11.71	-20.9775	12.0125	-20.748	11.84
